# Supplementary material for: New Isolates of Betachloroviruses Shed Light on the Diversity and Biological Complexity of an Unexplored Group of Giant Algal Viruses
Source: Viruses. 2025 Aug 8;17(8):1096. doi: 10.3390/v17081096 (PMC12390592; doi:10.3390/v17081096)
Supplement: Supplementary file 1 [file viruses-17-01096-s001.zip]

Archive with 1 entries (1 files):
- viruses-3737636-supplementary.pdf
